# Supplementary material for: Microglial activation increases cocaine self-administration following adolescent nicotine exposure
Source: Nat Commun. 2020 Jan 16;11:306. doi: 10.1038/s41467-019-14173-3 (PMC6965638; doi:10.1038/s41467-019-14173-3)
Supplement: Supplementary file 4 — Source Data [file 41467_2019_14173_MOESM4_ESM.xlsx]

## Sheet: Main Text Figure 1
	Figure 1b
	Adult Saline																					Adult Nicotine
	Reinforced	5	41	38	100	25	5	100	11		66	29	12	100	4	2	5	76				Reinforced	5	100	28	1	13	91	48	85	100	22	3	42	1	5	8	36	18
	Non Reinforced	13	59	17	20	9	4	12	39		9	41	28	11	3	1	6	46				Non Reinforced	21	23	18	27	17	79	100	1	61	65	22	99	7	12	20	10	17
	Figure 1c
	Adolescent Saline																					Adolescent Nicotine
	Reinforced	14	22	9	4	8	2	8	100	7	4	12	53	2	47	2	10	8	2			Reinforced	100	14	92	100	44	64	55	37	100	100	78	100							100	21	100
	Non Reinforced	25	21	14	4	6	4	14	67	9	11	9	7	2	35	6	14	9	6			Non Reinforced	79	5	21	3	52	38	34	7	78	12	48	58							13	13	0
	Figure 1 d,e
	Figure 1f
	Saline																											Nicotine
	Adult	14	14	12	7	14	17	3	9	11	16	21	7	14	17	17	12										Adult	8	5	10	14	12	2	18	11	17	16	12	16	3	17
	Adolescent	6	12	11	14	13	29	22	11	17	15	7	13	15	4	16	16	15	3	9	12	9	14	20	30	15	Adolescent	37	10	9	43	26	29	14	27	15	32	27	19	19	23	33	19	20	21	27	23	20	14
	Figure 1g
	Saline																											Nicotine
	Adult	18	14	13	16	19	16	8	17	22	9	16	21	25	4	10	19	14	6	17	14	7	11				Adult	19	11	12	15	15	13	10	19	9	9	3	2	21	10	19	10	12	15	11
	Adolescent	10	17	6	19	17	18	19	10	11	14	12	10	13	11	16	6	15	7	3	3	6					Adolescent	29	13	33	29	24	23	28	19	21	20	22	24	16	16	24	12	28	21	13	23	20	14
	Figure 1h
	Saline																											Nicotine
	Adult	614.13		682.021	722.544	689.428	962.313	1027.34	912.147	967.602	760.992	604.268	671.122	1734.94	835.003	591.41	959.334										Adult	230.507	498.252	138.165	197.037	584.312		498.954	458.065	337.422	535.069	274.339	610.838	40.312	223.107	645.203	957.131	366.895	424.063	504.446
	Adolescent	234.678	171.775	144.839	228.218		604.859	322.773	352.23	274.769	86.292	369.341	590.494	35.3335	671.122	1734.94	835.003	591.41	959.334	356.951	476.505	322.773	369.341	235.678			Adolescent	772.069	1209.56	1058.04	532.107	570.511		2073.85	1289.72	1150.87	670.079	706.395	500.715	987.673	1171.85	957.131	366.895	424.063	504.446	904.412	824.123	1627.18	855.972
[truncated: 6 more columns]

## Sheet: Main Text Figure 2
	Figure 2a,b
	Figure 2c
	Saline															Nicotine
Adult	Male	52.65	63.05		69.92	70.85	45.91	74.72	60.27	69.65	70.04	82.51		Adult	Male	53.79	50.44	48.06	52.65	60.95	42.05	46.33	41.88	82.51	43.36	69.65
Adult	Female	49.69	41.39	47.28	54.96	58.64	58.64							Adult	Female	51.12	45.46	37.84	46.82	37.84	37.1
Adolescent	Male	40.12	31.34	41.77	58.68	44.48	31.02	50.04	37.49	34.98	31.36	27.18	53.73	Adolescent	Male		66.5	36.66	41.25	43.51	39.81	34.34	38.9	35.8	22.08	93.69	71.06	76.86	64.72
Adolescent	Female	61.32	45.01	44.35	35.07	24.43	32.69	32.99	38.27	35.64	76.46	34.87		Adolescent	Female	26.74	46.78	48.16	55.85	46.16	55.08	33.78		61	49.03	47.62	51.17
	Figure 2d
	Saline															Nicotine
Adult	Male	61.04	61.04	48.43	59.09	48.63	58.31	52.91	50.74	50.72	73.68	73.68		Adult	Male	54.26	42.12	41.2	52.36	67.94	52.91	44.83	67.46	40.74	62.54	52.42
Adult	Female		41.2	46.76	40.3	56.35	27.6							Adult	Female	51.12	49.39	58.91	34.35
Adolescent	Male	60.57	68.04	47.58	39.38	38.64	45.14	38.23	32.7	36.53				Adolescent	Male	71.65	28.58	48.45	42.5	49.96	43.27	46.55	54.05	28.14
Adolescent	Female	48.43	53.28	49.82	36.16	37.19	42.31	39.61	42.56					Adolescent	Female	50.56	39.64	36.76	40.09	43.28	57.74	47.27	42.81
	Figure 2e
	Saline															Nicotine
Adult	Male	1.25	1.22	1.46	1.42	1.34	1.35	1.19	1.07	1.2	1.17			Adult	Male	1.01	1.05	1.19	1.07	1.15	1.07	1.06	1.17	1.1	1.17	1.04	1.02	1.01
Adult	Female	1.42	1.04	1.19	1.25	1.36								Adult	Female	1.07	1.04	1.01	1.01
Adolescent	Male	1.25	1.3	1.36	1.12	1.12	1.09	1.09	1.07	1.37	1.12			Adolescent	Male	1.57	1.6	1.39	1.15		1.08	1.26	1.41	1.44	1.02	1.36
Adolescent	Female	1.33	1.11	1.06	1.19	1.13	1.15	1.09						Adolescent	Female	1.29	1.26	1.5	1.09	1.47	1.21	1.19	1.5
	Figure 2f
	Saline															Nicotine
Adult	Male	1.08	0.91	0.88	1.04	0.87	0.88			0.83		0.91		Adult	Male		1.12	0.85	0.88	0.95	0.99	1.04	0.8			0.9
Adult	Female	1.07	1.03	1.07	1.05	0.82	0.84							Adult	Female	1.1	1.15	1.09	1.07	0.85	0.81
Adolescent	Male	1.02	0.95	0.91	0.94	0.97	0.86	0.86	1.04	1.25	1.33	1.63	1.21	Adolescent	Male	0.89	0.89	0.92	1.08	1.1	1.06	1.11	1.08	1.2	1.24	1.36	1.67	1.58	1.6
Adolescent	Female	1.3	1.33	1.2	1.1	1.23	1.17							Adolescent	Female	1.4	1.28	1.3	1.15	1.37	1.1	1.1	0.86
		Figure 2g
		Saline															Nicotine
Adult	Male	289.18	550.1	497.16	516.9	410.14	668.7	467.16							Adult	Male	730.8	761.69	546.21	974.68	693.63	788.32	862.84
Adult	Female	845.06	355.81	331.53	530.06	424.83									Adult	Female	1043.16	1284.6	821.91	719.07
Adolescent	Male	584.16	413.53	164.51	309.26	731.98	217.42	317.87	191.73	264.99	353.24	593.74			Adolescent	Male	89.97	231.42	371.68	349.54	142.35	103.89	188.65	190.47	108.43	225.47
Adolescent	Female	442.23	556.41	556.41		393.8	392.11	1004.48	512.89	250.31	418.41	465.12			Adolescent	Female	244.89	220.76	178.58	184.24	380.34	232.09	235.38	196.99	154.89	138.63	147.89	485.6
		Figure 2h
		Saline															Nicotine
Adult	Male	360.55	436.6		280.85	242.84	687.38	242.84		633.21		438.18			Adult	Male	350.82	684.51	388.12	421.85	514.6	249.78	620.88		340.82	909.14	274.44	964.92
Adult	Female	597.53	487.94	1010.33	821.1	821.1									Adult	Female	1045.14	639.57	353.07	552.08	639.57
Adolescent	Male	424.9	344.46	359.09	917.41	829.54	478.06	387.91	420.86	223.3	219.45	580.93			Adolescent	Male	351.82	253.17	391.42	307.09	391.73	245.21	369.84	153.54	240.51	105.96	118.03	227.72	453.83	175.02
Adolescent	Female	417.95	315.61	431.6	588.53	666.7	634.89	856.96	1039.1						Adolescent	Female	245.65	162.33	161.35	786.87	127.9	188.41	306.12	296.98
		Figure 2i
		Saline															Nicotine
Adult	Male	4.13	5.59	5.09	6.45	5.68	6.55								Adult	Male	9.21	7.15	7.45	9	6.92	7.71	4.65	6.44		6	5.43	6.23
Adult	Female	6.09	4.88	4.71	4.43	4.29									Adult	Female	7.21	7.46	5.36	7.62
Adolescent	Male	3.95	4.08	2.23	3.3	5.02	3.05	4.03	3.49	4.04	3.41	4.99			Adolescent	Male	1.59	2.86	3.78	2.62	2.07	1.75	3.03	2.7	2.29	3.58
Adolescent	Female		4.58	4.76	3.17	4.25	3.76	4.46		4.67	3.53	5.35	5.57		Adolescent	Female	3.36	3.31	2.79	2.8	5.04	3.39	2.43	3.45	2.21	2.49	2.54	4.62
		Figure 2j
		Saline															Nicotine
Adult	Male	4.73	4.47	6.67	3.78	3.55	6.89	6.8	5.81						Adult	Male	4.93	7.01	4.02	4.59	5.77	3.46	7.38	4.36	6.97	3.82	8.35
Adult	Female	7.25	5.32	7.71	6.76	4.41									Adult	Female	6.8	6.08	4.38	4.91	6.8	6
Adolescent	Male	4.46	4.32	4.87	6.58	6.9	4.88	5.13		2.53	5.56	3.13	4.52	5.67	Adolescent	Male	3.62	3.09	4.02	3.74	5.09	3.33	4.41	2.82	3.62	2.15	1.88	3.94	5.18
Adolescent	Female	3.78	4.03	3.67	6.98	5.12	5.07	5.04	4.88						Adolescent	Female	3.64	2.72	2.46	4.79	2.31	2.78	2.99	3.99

## Sheet: Main Text Figure 3
Figure 3a
	Activated Microglia							Neural Connectivity							Cytokines							Disease Association							Chromatin Modification							Transmitter Synthesis and Storage
Saline	0.654226	1.83372	3.37419	1.02941	-2.20072	-1.12106		-4.53594	-0.20599	0.142498	1.36611	-1.87695	0.855978		0.40449	0.427588	2.58915	0.0972204	-1.2699	-1.42158		-5.69292	0.858019	-0.983856	1.9984	-0.156723	1.35062		-1.27972	1.04353	0.251178	0.615186	0.676682	1.15721		3.06443	1.31279	-0.706058	-0.922872	1.73188	0.426898
Nicotine	1.0313	-1.29009	-4.70463	-0.0269142	0.943595	0.476965		1.55284	-4.19134	-0.462073	1.70072	3.3428	2.31134		0.17207	1.44496	-3.1736	-0.258548	0.470624	0.517522		-0.00764131	-5.83733	0.689308	3.30325	3.42191	1.05697		-1.70703	-2.84276	-0.34538	1.63946	0.645735	0.145901		-2.32939	1.78156	0.603793	-0.124349	-2.77155	-2.06714
Figure 3b
	Activated Microglia							Neural Connectivity							Cytokines							Disease Association							Chromatin Modification							Transmitter Synthesis and Storage
Saline	-0.527142	0.0539332	2.02571	1.01999	-3.13276	-2.62108		-0.0261518	-1.24394	5.16528	0.245826	-2.83684	-2.44947		-0.292935	0.721703	0.221917	1.90289	-1.36263	-2.84871		0.748976	-1.32551	5.52574	0.617239	-4.23926	-3.97033		0.465374	-0.0542244	-1.4396	0.480152	1.57595	1.62956		-0.320295	-0.383316	4.09441	0.228924	-2.94446	-1.00091
Nicotine	2.58631	-1.89762	2.82552	0.684856	0.961431	-1.97915		1.78874	-2.3345	5.16481	-0.409234	0.429047	-3.49356		2.13611	-2.14014	1.84392	0.849333	0.509329	-1.54078		2.90646	-2.69075	6.51735	-0.723142	0.666225	-4.03299		-1.21879	0.305703	-2.78485	-0.178761	-0.72894	1.94844		-0.192264	-2.02011	4.22686	-0.455411	0.355129	-1.58854
Figure 3c
	Adult Saline							Adult Nicotine							Adolescent Saline							Adolescent Nicotine
Casp3	105.84	96.2183	103.454	122.154	90.3353	81.9991		105.73	92.7922	61.6236	102.662	99.2183	92.4975		79.5955	131.903	99.2716	94.8123	121.401	117.606		121.476	111.854	154.572	165.66	143.062	155.939
CXCL12	144.787	92.6679	71.6956	91.9774	125.023	73.8492		74.4056	72.6571	44.6786	51.3148	82.9739	68.0977		99.2076	97.8533	138.987	124.973	118.111	86.5946		100.789	99.4786	96.9009	103.346	102.592	158.667
Gnptg	101.994	111.124	115.779	107.949	87.55	75.6038		83.3863	78.8739	50.2085	80.6342	94.239	80.9354		63.766	85.783	83.1019	77.9497	81.4432	63.2176		115.21	93.6026	93.7482	115.21	76.9173	105.576
Hexb	100.364	90.2943	128.535	97.0217	110.855	72.9292		74.7162	95.8444	48.6475	67.5473	56.4891	65.3609		92.0392	94.0154	89.6636	54.4289	51.6538	92.0182			87.0988	101.689	133.875	84.7232	102.088
Lmna	116.702	108.353	104.497	106.565	94.6793	69.204		65.3056	78.2894	67.8546	83.5512	100.151	87.8703		69.0373	90.4038	103.23	75.1529	89.0093	79.6917		65.4193	87.3686	104.014	111.876	102.199	108.118
Psmb9	58.0506	170.783	107.29	96.6646	81.9504	85.2618		74.1182	110.86	66.6315	172.28	68.1	43.2212		38.3261	44.4882	53.4722	42.9332	43.6819	31.3865		66.7179	77.6887		85.3482	54.7968	74.5789
Tnfrsf11b	112.299	116.457	90.1733	73.3554	134.975	72.7401		34.1861	56.9081	40.5984	77.0545	69.4155	51.6231		60.3244	69.6716	87.292	85.9125	85.6793	99.0351		75.0139	83.5738	47.1368	55.7999	85.1176	91.9617
Figure 3d
	Adult Saline							Adult Nicotine							Adolescent Saline							Adolescent Nicotine
Arc	64.2146	107.041	110.837	126.991	103.434	87.4816		58.7288	83.0426	46.4332	71.2514	81.3275	68.9562		90.3443	92.5512	74.1141	54.9834	51.6415	93.0682			89.9155	82.349	141.217	121.392	118.403
Chrna7	136.196	96.2494	113.994	90.4646	90.9686	72.1275		61.5325	87.964	49.2933	72.6414	80.6335	81.0647		82.9313	90.0846	111.602	92.5556	89.7026	95.4677		78.3731	77.3985	132.394	112.625	99.8369	102.842
DRD2	88.874	105.77	83.8294	126.292	95.1956	100.038		131.49	44.1728	50.8392	149.451	131.14	140.483		83.2763	75.9849	17.8145	82.0938	99.7279	82.213		108.339	99.8536		103.293	110.958	139.083
Emp2	96.1628	109.175	90.4421	133.125	94.4103	76.6845		123.436	51.0223	44.4959	111.592	140.739	75.5967		150.972	122.409	175.647	197.603	164.971	115.822		140.034	97.0289	119.368	103.938	119.488	115.218
Fos	115.863	157.137	74.5237	100.673	91.4065	60.3971		80.5374		40.7817	50.2845	45.2258	60.8274		77.1429	132.817	94.5505	48.956	78.8921	86.0121		43.8263	97.0231	66.321	113.674	107.954	147.449
FUS	90.4906	107.602	111.678	105.387	95.6834	89.1597		80.0473	75.1568	59.3741	105.79	109.648	107.838		74.8019	92.0947	72.0558	76.2044	104.143	70.9378		86.9317	92.6579	85.4301	126.515	92.7816	120.219
Gfpt1	103.079	100.529	125.112	105.086	91.2564	74.9381		81.9298	92.7216	53.254	97.0224	102.129	103.022		79.1679	102.953	96.9225	90.6315	104.208	97.1331		95.6109	96.0012	118.07	129.568	113.107	114.333
PAH	91.4087	125.856	235.104		51.4251	83.2889		15.1323	87.2258	12.9178	177.158	39.6145	92.3929		73.4468		128.317	117.367	37.7691	116.137		16.7316	12.3026	14.8862	13.5329	13.779
Park2	120.602	93.7247	106.753	104.086	103.113	71.7203		82.5101	98.7337	48.2036	89.4313	92.8259	88.6241		74.1155	93.7723		74.4433	86.2483	83.7914			100.355	108.704	115.713	112.447	100.805
Figure 3e
Figure 3f
	Saline							Nicotine
Adult	88.874	105.77	83.8294	126.292	95.1956	100.038		131.49	44.1728	50.8392	149.451	131.14	140.483
Adolescent	83.2763	75.9849	17.8145	82.0938	41.0431	82.213		108.339	99.8536	99.7279	103.293	110.958
Figure 3f
	Sal	Nic
	1.06412	1.19368
	0.99081	1.30746
	0.945068	1.17121
	DRD2Antibody:
	1:1000; Merk Millipore AB508P

## Sheet: Main Text Figure 4
Figure 4b
	Veh-Sal										Veh-Nic								Mino-Sal								Mino-Nic
Reinforced	1	10	5	22	100	9	7			Reinforced	98	100	100	100	100	91	100		73	3	9	9	23	100	8		84	55	23	19	21	38	9
Non Reinforced	2	8	23	21	78	46	22			Non Reinforced	17	8	3	40	4	73	12		79	10	11	13	36	30	23		49	12	18	9	24	9	13
Figure 4c
Figure 4d	Vehicle										Minocycline
	Saline	6	16	13	11	7	8	12			Saline	11	14	14	11	14
	Nicotine	17	18	21	12	16	22	13	15		Nicotine	8	4	11	7	10	3
Figure 4e	Vehicle										Minocycline
	Saline	15	11	21	11	10	14	8	10		Saline	12	9	13	7	15
	Nicotine	28	16	15	30	19					Nicotine	7	5	15	9	4
Figure 4g
	Veh-Sal												Veh- Nic									PLX- Sal										PLX Nic
	Reinforced	2	4	7	75	12	67	11				Reinforced	100	100	79	100	100	100	43		Reinforced	19	9	8	40	19	13	45			Reinforced	4	5	51	36	100	15	4
	Non Reinforced	3	3	15	16	16	100	8				Non Reinforced	47	40	0	40	4	3	19		Non Reinforced	17	18	24	100	97	13	73			Non Reinforced	9	3	100	100	37	17	9
Figure 4h
Figure 4i
	Vehicle										PLX
	Saline	11	17	15	7	13	15	4			0	0	0	0
	Nicotine	27	15	26	25	19	19	23	19		0	0	0	0	0
Figure 4j	Vehicle										PLX
	Saline	8	7	12	9		14	8	10		0	0	0	0
	Nicotine	17	24	7	15	15	28	24	30		0	0	0	0	0

## Sheet: Main Text Figure 5
Figure 5b
	Veh-Sal										Veh-Nic										Rac-Sal										Rac-Nic
Reinforced	0	2	1	8	7	11	26	26			100	100	100	100	100	100	99	55			0	1	2	4	3	5	46	50	52		0	2	2	3	4	5	15	15
Non-Reinforced	1	4	5	19	17	20	43	43			100	100	100	50	15	10	7	6			1	0	5	16	17	21	25	89	26		21	1	2	2	5	22	25	20
Figure 5c
Saline															Nicotine
Veh	11	18	11	15	14	5	17	15	13	10	15	19		Veh	26	25	12	20	16	16	18	16	26	14	19	17
Rac	18	16	18	16	12	16	12	13	14					Rac	12	17	12	13	9	9	10	13
Figure 5d
Saline															Nicotine
Veh	15	20	5	12	22	7	8	7	12	9	21	14	11	12	Veh	17	24	7	15	15	28	24	30	19	12	26
Rac	21	8	7	14	9	18	11	10	13						Rac	13		16	12	15	22	9	9	11	10	12
Figure 5e					Figure 5f
Neurons/D2	Microglia/D2				Neurons/D2	Microglia/D2
51.6588	0				11.1475	2.18944
58.6672	5.23657				21.0594	0.666667
46.4501	4.38522				18.3432	0.2222
44.3686	0.64				14.2105	1.54393
58.6672	0.839251				0	0
46.6184	0
52.4303	6.37928
Figure 5j
	Sc-Oligo - Sal											Sc-Oligo - Nic											D2-Oligo-Sal											D2-Oligo-Nic
Reinforced	23	37	9	0	0	24	8	3	100		Saline	100	51		54	58	100	20	100	100			100		50	8	6	17	36	13				56	8	23		7	58		42
Non Reinforced	19	100	12	0	7	10	19	16	29		Nicotine	40	27		30	17	0	19	16	47			15		24	10	14	18	67	8				19	2	100		10	30		74
Figure 5k	Sc-Oligo									D2-Oligo
Saline	22		9	7	8	14	16	15	Saline	16	19	18	12	14	19	28
Nicotine	32	37	11	16	22	29			Nicotine	28	16	9		14	10	10	19
Figure 5l	Sc-Oligo										D2-Oligo
	Saline	1.4	1.56	1.1	1.13	1.14	1.2	1.13		Saline	1.05	1.47	1.37	1.2	1.2		1.31
	Nicotine	1.68	2.51	1.37	1.39	1.26076	1.94			Nicotine	1.47	1.33	1.17	1.56	1.06137	1.19582	1.43499	1.31327
Figure 5m	Sc-Oligo										D2-Oligo
	Saline	513.81		1462.58	998.13	783.07	466.25	605.08		Saline	745.91	119.88	537.98	924.24	544.37		289.34
	Nicotine	268.672	37.2592	466.567	242.288	440.237	165.168			Nicotine	2	372.1	665.16	1010.71	219.68	608.911	1066.42	210.55	610.645
Figure 5n	Sc-Oligo										D2-Oligo
	Saline	6.36	3.71	9.07	7.55	6.64	5.22	6.48		Saline	7.15962	4.79159	7.70736	11.7381	6.72828		4.47826
	Nicotine	4.48	2.15	5.07	3.85	5.18733	3.19			Nicotine	5.58	7.04	6.54	5.11	6.28	7.45319	4.87	6.38

## Sheet: Main Text Figure 6
	Figure 6b
	Saline	Nicotine
	3.27982	2.92953
	0.347198	2.89103
	0	2.97834
	0.37298	2.91715
		2.63905
		2.57752
	Figure 6c
	Saline	Nicotine
	2.28949	3.11173
	1.77132	1.88737
	0.41013	2.31378
	1.1389	2.38125
	0.461857
	0.660849	0.759086
	0.38593	0.705919
	0.881522	2.56027
		1.90356
	Figure 6d
	Sc-Sal														Sc-Nic										CX3CL1-Sal													CX3CL1 - Nic
	Reinforced	23	3	9	0	0	60	76	4	22	29	4	25	Reinforced	54	58	100	51	100	7	100	100		Reinforced	5	37	6	15	13	100	95	14	25	7		43	Reinforced	20	13	4	8	35	2	4	100	6		45	31
	Non Reinforced	19	8	12	0	7	71	35	21	36	23	8	29	Non Reinforced	30	17	40	27	41	10	37	79		Non Reinforced	10	11	11	70	8	48	100	26	34	9		68	Non Reinforced	9	15	11	13	100	12	2	38	5		100	50
	Figure 6e
	Scrambled	5.731	10.08	2.543	2.394	3.478	5.598	6.954	14.806	8.549	12.9	1.149	10.08	14.806
	CX3CL1	5.045	2.332	6.033	0	0.131	7.371	0.647	0.139	6.359	0.75		0	5.506	0.722	2.469	5.239	0	3.765	2.788
	Figure 6g
	Sal											Nic
	Scrambled	10	20	10	11	17	11	10	13		Scrambled	18	21	11	41	22	21	57	34	25
	CX3CL1	9	10	13	12	11	16	16	14		CX3CL1	7	17	14	35	11	11	23	19
	Figure 6h
	Sal											Nic
	Scrambled	1.16	1.31	1.02	1.14	1.19	1.21	1.12	1.04	1.11	Scrambled	1.25	1.13	1.49	1.25	1.78	1.4	1.54
	CX3CL1	1.22	1.13	1.06	1.13	1.15	1.32	1.12			CX3CL1	1.1	1.11	1.04	1.57	1.14	1.23	1.25	1.25
	Figure 6i
	Sal											Nic
	Scrambled	722.18	598.46	578.29	581.09	483.87	599.35	795	556.25	797.12	Scrambled	358.57	427.09	349.57	361.08	83.52	311.5	293.14
	CX3CL1	529.34	739.73	931.59	375.16	412.36	549.94	424.26	566.9		CX3CL1	421.96	869.92	471.82	205.48	745.55	641.88	493.71	634.15
	Figure 6j
	Sal											Nic
	Scrambled	5.24	5.34	3.68	4.49	4.39	5.13	5.54	4	4.02	6.8	Scrambled	2.68	3.47	4.59	3.95	3.6	2.4	4.01
	CX3CL1	4.52	5.4	5.43	3.87	4.78	4.99	4.14	3.9			CX3CL1	3.59		4.94	3.13	5.98	4.83	4.86	6.26
[truncated: 2 more columns]

## Sheet: Main Text Figure 7
	Figure 7 b
	Saline										Nicotine
	Veh	9576	6408	2055	5627	10245				Veh	482	1886	1266	2737
	Mino	2822	4692	2997	6043	7210				Mino	2267	1529	1139	4493	5229	2457	7210	4863
	Figure 7 d
	Saline										Nicotine
	Veh	10581	7667	11427	12610	11996	10823	11354		Veh	11270	5006	6025	9933	6676	1320	1427	4413
	PLX	7045	7851	5816	10326	5927	9412			PLX	9213	9433	1219	10544	6937	9889	13622
	Figure 7f
	Saline													Nicotine
	Veh	10375	7517	5627	10245	11290	10527	11866	12983	9137		10644		Veh	4544	3890	5316	4744	7729	1119	9741		2221
	Rac	10717	2030	8441	12229	12615	5216	9185	10544	3376	9535	6008		Rac	11099	7774	7909	11699	6273	10028	8493	8865
	Figure 7h
	Saline													Nicotine
	Std	4245	4419	4469	6083	5813	4525	6078	6676	5856				Std	5095	6185	1499	1557	4499	3084	2229	1104
	CX3CL1	5552	6771	5891	5950	5957	5776	5991						CX3CL1	6182	6057	6815	6462	6218	6059	5801
	Figure 7j			Figure 7l
	Sal	Nic		Sal	Nic
	1331	3301		4019	5283
	3026	805		6058	3791
	1759	765		3178	2096
	2123	523		5829	4498
	1883	239		3934	555
	3745	232		5189	4698
	4798	2537		1086	3713
	4209

## Sheet: Supplementary Figure 1
Figure 1a						Figure 1b
						Adult Saline	Adult Nicotine	Adolescent Saline	Adolescent Nicotine
Adult Saline	Adult Nicotine	Adolescent Saline	Adolescent Nicotine			504.673	53.4825	239.853	375.277
530.289	195.031	351.075	1661.32			35.4795	0	1103.7	163.391
735.208	433.584	129.825	409.797			0	206.172	0	392.674
		970.129	351.023					164.997
Figure 1c						Figure 1d
Adult Saline	Adult Nicotine	Adolescent Saline	Adolescent Nicotine			Adult Saline	Adult Nicotine	Adolescent Saline	Adolescent Nicotine
1026.94	747.978	335.897	796.106			2077.3	646.975	321.414	1249.69
945.387	37.712	987.25	592.206			956.801	184.093	636.682	678.661
865.97	364.05	1379.28	1131.24			65.9115	277.728	866.838	772.222
	668.219	669.488	715.324					2373.6	1685.48
		1277.93	127.581					573.103
		855.487	1835.82					885.43
		533.291	1281.27
Figure 1e						Figure 1f
Adult Saline	Adult Nicotine	Adolescent Saline	Adolescent Nicotine			Adult Saline	Adult Nicotine	Adolescent Saline	Adolescent Nicotine
396.217	11.523	218.845	1136.92			529.673	1209.11	342.657	752.134
836.123	483.718	1136.54	851.043			161.494	348.063	431.05	311.207
	536.213	1378.11	534.274			890.63			363.984
		2507.65	1162.7						0
		492.826

## Sheet: Supplementary Figure 2
	Figure 2a
	Saline	Nicotine
	1.28382	0.396464
	0.764942	0.565392
	0.795459	0.650136
	1.15578
	Figure 2b
	Saline	Nicotine
	0.899059	0.954661
	1.10094	1.11499
		0.909408
	Figure 2c
	Saline	Nicotine
	0.877941	1.3684
	1.28292
	0.839144	1.23609
	0.798306	2.14806
		1.66894
	Figure 2d
	Saline	Nicotine
	0.246251	1.67153
	1.48729	1.29862
	1.27092	1.52424
		2.08453
	0.995545	1.41534
		2.08453
	Figure 2e
	Saline	Nicotine
	1.22936	0.606398
	0.756669	0.465248
	1.3343	0.750742
		0.926784
	0.868116	0.744732
	1.15074
	Figure 2f
	Saline	Nicotine
	0.889116	0.739251
	0.790504
	1.09158	1.0628
	0.808649	0.584089
	1.18429	0.662682
	1.02818	0.574547
	1.20768	0.366969
	Figure 2g
	Saline	Nicotine
	1.24616	1.55848
	0.578165	1.14537
	1.04169	0.814844
	1.18975	0.537878
	1.12938	1.24968
		0.967985

## Sheet: Supplementary Figure 3
	Figure 3a
	Saline															Nicotine
Adult	Male	52.65	63.05		69.92	70.85	45.91	74.72	60.27	69.65	70.04	82.51		Adult	Male	53.79	50.44	48.06	52.65	60.95	42.05	46.33	41.88	82.51	43.36	69.65
Adult	Female	49.69	41.39	47.28	54.96	58.64	58.64							Adult	Female	51.12	45.46	37.84	46.82	37.84	37.1
Adolescent	Male	40.12	31.34	41.77	58.68	44.48	31.02	50.04	37.49	34.98	31.36	27.18	53.73	Adolescent	Male		66.5	36.66	41.25	43.51	39.81	34.34	38.9	35.8	22.08	93.69	71.06	76.86	64.72
Adolescent	Female	61.32	45.01	44.35	35.07	24.43	32.69	32.99	38.27	35.64	76.46	34.87		Adolescent	Female	26.74	46.78	48.16	55.85	46.16	55.08	33.78		61	49.03	47.62	51.17
	Figure 3e
	Saline															Nicotine
Adult	Male	61.04	61.04	48.43	59.09	48.63	58.31	52.91	50.74	50.72	73.68	73.68		Adult	Male	54.26	42.12	41.2	52.36	67.94	52.91	44.83	67.46	40.74	62.54	52.42
Adult	Female		41.2	46.76	40.3	56.35	27.6							Adult	Female	51.12	49.39	58.91	34.35
Adolescent	Male	60.57	68.04	47.58	39.38	38.64	45.14	38.23	32.7	36.53				Adolescent	Male	71.65	28.58	48.45	42.5	49.96	43.27	46.55	54.05	28.14
Adolescent	Female	48.43	53.28	49.82	36.16	37.19	42.31	39.61	42.56					Adolescent	Female	50.56	39.64	36.76	40.09	43.28	57.74	47.27	42.81
	Figure 3b
	Saline															Nicotine
Adult	Male	1.25	1.22	1.46	1.42	1.34	1.35	1.19	1.07	1.2	1.17			Adult	Male	1.01	1.05	1.19	1.07	1.15	1.07	1.06	1.17	1.1	1.17	1.04	1.02	1.01
Adult	Female	1.42	1.04	1.19	1.25	1.36								Adult	Female	1.07	1.04	1.01	1.01
Adolescent	Male	1.25	1.3	1.36	1.12	1.12	1.09	1.09	1.07	1.37	1.12			Adolescent	Male	1.57	1.6	1.39	1.15		1.08	1.26	1.41	1.44	1.02	1.36
Adolescent	Female	1.33	1.11	1.06	1.19	1.13	1.15	1.09						Adolescent	Female	1.29	1.26	1.5	1.09	1.47	1.21	1.19	1.5
	Figure 3f
	Saline															Nicotine
Adult	Male	1.08	0.91	0.88	1.04	0.87	0.88			0.83		0.91		Adult	Male		1.12	0.85	0.88	0.95	0.99	1.04	0.8			0.9
Adult	Female	1.07	1.03	1.07	1.05	0.82	0.84							Adult	Female	1.1	1.15	1.09	1.07	0.85	0.81
Adolescent	Male	1.02	0.95	0.91	0.94	0.97	0.86	0.86	1.04	1.25	1.33	1.63	1.21	Adolescent	Male	0.89	0.89	0.92	1.08	1.1	1.06	1.11	1.08	1.2	1.24	1.36	1.67	1.58	1.6
Adolescent	Female	1.3	1.33	1.2	1.1	1.23	1.17							Adolescent	Female	1.4	1.28	1.3	1.15	1.37	1.1	1.1	0.86
		Figure 3c
		Saline															Nicotine
Adult	Male	289.18	550.1	497.16	516.9	410.14	668.7	467.16							Adult	Male	730.8	761.69	546.21	974.68	693.63	788.32	862.84
Adult	Female	845.06	355.81	331.53	530.06	424.83									Adult	Female	1043.16	1284.6	821.91	719.07
Adolescent	Male	584.16	413.53	164.51	309.26	731.98	217.42	317.87	191.73	264.99	353.24	593.74			Adolescent	Male	89.97	231.42	371.68	349.54	142.35	103.89	188.65	190.47	108.43	225.47
Adolescent	Female	442.23	556.41	556.41		393.8	392.11	1004.48	512.89	250.31	418.41	465.12			Adolescent	Female	244.89	220.76	178.58	184.24	380.34	232.09	235.38	196.99	154.89	138.63	147.89	485.6
		Figure 3g
		Saline															Nicotine
Adult	Male	360.55	436.6		280.85	242.84	687.38	242.84		633.21		438.18			Adult	Male	350.82	684.51	388.12	421.85	514.6	249.78	620.88		340.82	909.14	274.44	964.92
Adult	Female	597.53	487.94	1010.33	821.1	821.1									Adult	Female	1045.14	639.57	353.07	552.08	639.57
Adolescent	Male	424.9	344.46	359.09	917.41	829.54	478.06	387.91	420.86	223.3	219.45	580.93			Adolescent	Male	351.82	253.17	391.42	307.09	391.73	245.21	369.84	153.54	240.51	105.96	118.03	227.72	453.83	175.02
Adolescent	Female	417.95	315.61	431.6	588.53	666.7	634.89	856.96	1039.1						Adolescent	Female	245.65	162.33	161.35	786.87	127.9	188.41	306.12	296.98
		Figure 3d
		Saline															Nicotine
Adult	Male	4.13	5.59	5.09	6.45	5.68	6.55								Adult	Male	9.21	7.15	7.45	9	6.92	7.71	4.65	6.44		6	5.43	6.23
Adult	Female	6.09	4.88	4.71	4.43	4.29									Adult	Female	7.21	7.46	5.36	7.62
Adolescent	Male	3.95	4.08	2.23	3.3	5.02	3.05	4.03	3.49	4.04	3.41	4.99			Adolescent	Male	1.59	2.86	3.78	2.62	2.07	1.75	3.03	2.7	2.29	3.58
Adolescent	Female		4.58	4.76	3.17	4.25	3.76	4.46		4.67	3.53	5.35	5.57		Adolescent	Female	3.36	3.31	2.79	2.8	5.04	3.39	2.43	3.45	2.21	2.49	2.54	4.62
		Figure 3h
		Saline															Nicotine
Adult	Male	4.73	4.47	6.67	3.78	3.55	6.89	6.8	5.81						Adult	Male	4.93	7.01	4.02	4.59	5.77	3.46	7.38	4.36	6.97	3.82	8.35
Adult	Female	7.25	5.32	7.71	6.76	4.41									Adult	Female	6.8	6.08	4.38	4.91	6.8	6
Adolescent	Male	4.46	4.32	4.87	6.58	6.9	4.88	5.13		2.53	5.56	3.13	4.52	5.67	Adolescent	Male	3.62	3.09	4.02	3.74	5.09	3.33	4.41	2.82	3.62	2.15	1.88	3.94	5.18
Adolescent	Female	3.78	4.03	3.67	6.98	5.12	5.07	5.04	4.88						Adolescent	Female	3.64	2.72	2.46	4.79	2.31	2.78	2.99	3.99

[truncated: 6 more sheets: Supplementary Figure 4, Supplementary Figure 5, Supplementary Figure 6, Supplementary Figure 7, Supplementary Figure 8, Supplementary 9]
